# Supplementary material for: Identification of the Highly Polymorphic Prion Protein Gene (PRNP) in Frogs (Rana dybowskii)
Source: Animals (Basel). 2025 Jan 15;15(2):220. doi: 10.3390/ani15020220 (PMC11758322; doi:10.3390/ani15020220)
Supplement: Supplementary file 1 [file animals-15-00220-s001.zip]

Archive with 1 entries (1 files):
- animals-3406752-supplementary.pdf
